# Supplementary material for: Causal Inference Framework Reveals Mediterranean Diet Superiority and Inflammatory Mediation Pathways in Mortality Prevention: A Comparative Analysis of Nine Common Dietary Patterns
Source: Foods. 2025 Sep 6;14(17):3122. doi: 10.3390/foods14173122 (PMC12427978; doi:10.3390/foods14173122)
Supplement: Supplementary file 1 [file foods-14-03122-s001.zip]

Archive with 1 entries (1 files):
- foods-3840587-supplementary.pdf
